# Supplementary material for: Scaling Relationships of Maximal Gape in Two Species of Large Invasive Snakes, Brown Treesnakes and Burmese Pythons, and Implications for Maximal Prey Size
Source: Integr Org Biol. 2022 Aug 25;4(1):obac033. doi: 10.1093/iob/obac033 (PMC9409080; doi:10.1093/iob/obac033)
Supplement: obac033_Supplemental_Files [file obac033_supplemental_files.zip]

Archive with 3 entries (3 files):
- Supplementary_tables.xlsx
- Fig_S1.pdf
- FINAL_IOB-2022-008_legends.docx
