# Supplementary material for: Scaling Relationships of Maximal Gape in Two Species of Large Invasive Snakes, Brown Treesnakes and Burmese Pythons, and Implications for Maximal Prey Size
Source: Integr Org Biol. 2022 Aug 25;4(1):obac033. doi: 10.1093/iob/obac033 (PMC9409080; doi:10.1093/iob/obac033)
Supplement: obac033_Supplemental_Files [file obac033_supplemental_files.zip › Supplementary_tables.xlsx]

## Sheet: TableS1_obs_gape
								slope		3.26	0.87	1.739					1.4445	1.381	1.405	1.6537	1.404
								intercept		-3.847	-1.055	-2.215					0.865	0.926	0.772	0.674	0.398
			Observed							Predicted from SVL			Residuals				Predicted prey mass from observed Garea						Predicted RPM at RPA=100%
							Max. gape			Max. gape													for observed maximal Garea and snake mass
			SVL	Tail	SKL	Mass	Gdiam	Garea	IM	Mass	diam	area	Mass	diam	area		Alligator	iguana	rabbit	rat	chicken		alligator	iguana	rabbit	rat	chicken
species	specimen	sex	(cm)	(cm)	(cm)	(g)	(cm)	(cm2)	(% Garea)	(g)	(cm)	(cm2)	(g)	(cm)	(cm2)		(g)	(g)	(g)	(g)	(g)		(%)	(%)	(%)	(%)	(%)
Python	180801	F	61	8	2.17	100	2.8	6.15752	28.8515	94.0103	3.14947	7.75691	5.98974	-0.349466	-1.59939		101.227	103.793	76.0528	95.3763	32.0868		101.227	103.793	76.0528	95.3763	32.0868
Python	180804	M	61	9	2.52	100	3.8	11.3411	41.5512	94.0103	3.14947	7.75691	5.98974	0.650534	3.58424		244.598	241.258	179.388	261.87	75.6377		244.598	241.258	179.388	261.87	75.6377
Python	180806	F	70	10	2.825	170	4.2	13.8544	40.2778	147.238	3.55006	9.85429	22.7621	0.649943	4.00013		326.606	318.078	237.647	364.624	100.182		192.121	187.105	139.792	214.485	58.9307
Python	180806	M	73	10.3	2.875	252	4	12.5664	43.1755	168.823	3.68206	10.6003	83.1766	0.31794	1.96606		283.667	277.977	207.2	310.287	87.3556		112.566	110.308	82.2222	123.13	34.6649
Python	190131	F	97	16	3.3	512	4.7	17.3494	37.7778	426.458	4.71511	17.3779	85.5424	-0.0151054	-0.0284046		452.01	433.964	325.984	528.94	137.391		88.2832	84.7585	63.6687	103.309	26.8341
Python	190101	M	104	18	3.6	908	5	19.635	37.1191	535.216	5.00978	19.6165	372.784	-0.00978404	0.0184787		540.483	514.842	387.889	649.058	163.461		59.5245	56.7007	42.719	71.4822	18.0023
Python	190131	M	106	15	3.41	556	5	19.635	38.1616	569.504	5.0935	20.2771	-13.5044	-0.0934976	-0.642195		540.483	514.842	387.889	649.058	163.461		97.2091	92.5975	69.7641	116.737	29.3994
Python	190131	F	137	18	4.3	1119	6.2	30.1907	38.8889	1314.34	6.36718	31.6779	-195.344	-0.167177	-1.48724		1006.18	932.621	709.94	1322.11	299.049		89.918	83.3441	63.4442	118.151	26.7246
Python	180718	M	137.617	22.4028	3.97	909.091	5.9	27.3397	38.6111	1333.75	6.39213	31.9265	-424.655	-0.492125	-4.58683		871.864	813.228	617.583	1122.09	260.171		95.9051	89.4551	67.9341	123.429	28.6188
Python	180720	F	137.617	22.4028	4.23	909.091	5.9	27.3397	36.3889	1333.75	6.39213	31.9265	-424.655	-0.492125	-4.58683		871.864	813.228	617.583	1122.09	260.171		95.9051	89.4551	67.9341	123.429	28.6188
Python	190131	M	142	19	4.12	1317	6.2	30.1907	41.9444	1477.27	6.56887	33.7155	-160.27	-0.368873	-3.52478		1006.18	932.621	709.94	1322.11	299.049		76.3996	70.814	53.9059	100.388	22.7068
Python	190132	M	142	23	4.26	1614	6.8	36.3168	42.5	1477.27	6.56887	33.7155	136.73	0.231127	2.60132		1313.94	1203.67	920.346	1794.53	387.607		81.4089	74.5771	57.0227	111.185	24.0153
Python	180806	F	143	20	4.31	1460	6.2	30.1907	37.6731	1511.46	6.6091	34.1295	-51.4559	-0.4091	-3.93875		1006.18	932.621	709.94	1322.11	299.049		68.9166	63.8781	48.6261	90.5552	20.4828
Python	180807	M	145	20	4.46	1580	6.5	33.1831	40	1581.47	6.68945	34.9638	-1.46537	-0.189446	-1.78075		1153.36	1062.64	810.752	1545.75	341.481		72.9973	67.2556	51.3134	97.8324	21.6127
Python	190132	F	154	19	4	1590	7.2	40.715	43.2961	1924.5	7.04925	38.8238	-334.498	0.150748	1.8912		1549.85	1409.52	1080.7	2167.96	455.088		97.4751	88.6491	67.9686	136.35	28.6219
Python	190101	M	156	27	4.54	1816	6.5	33.1831	36.6667	2007.18	7.12883	39.7049	-191.179	-0.628832	-6.52179		1153.36	1062.64	810.752	1545.75	341.481		63.5109	58.5154	44.6449	85.1185	18.804
Python	180731	M	169	25	4.81	2724	7.2	40.715	40.9471	2605.62	7.64296	45.6347	118.383	-0.442957	-4.91964		1549.85	1409.52	1080.7	2167.96	455.088		56.8963	51.7445	39.6733	79.5874	16.7066
Python	180806	F	172	23	4.455	2860	8	50.2655	40.7202	2759.45	7.76086	47.0526	100.549	0.239142	3.21285		2101.28	1885.62	1453.06	3071.78	611.763		73.4714	65.9307	50.8064	107.405	21.3903
Python	180719	M	181.305	29.5148	5.805	3181.82	8	50.2655	32.7778	3276.55	8.12488	51.5674	-94.7367	-0.124879	-1.30194		2101.28	1885.62	1453.06	3071.78	611.763		66.0403	59.2623	45.6677	96.5416	19.2268
Python	180605	M	183.18	29.82	5.1	2727.27	8.5	56.745	44.8753	3388.3	8.19792	52.4983	-661.032	0.302076	4.24675		2503.51	2229.33	1722.93	3753.79	725.295		91.7952	81.7421	63.1742	137.639	26.5941
Python	180806	F	198	28	5.69	3740	8	50.2655	36.9444	4366.45	8.772	60.1036	-626.45	-0.772002	-9.83816		2101.28	1885.62	1453.06	3071.78	611.763		56.184	50.4176	38.8519	82.1331	16.3573
Python	181221	M	198	28	5.23	5500	9.5	70.8822	47.6323	4366.45	8.772	60.1036	1133.55	0.727998	10.7785		3452.24	3031.04	2355.07	5422.92	991.184		62.768	55.1098	42.8195	98.5985	18.0215
Python	180806	F	217	31	5.79	4580	9	63.6173	43.8889	5886.52	9.49992	70.4861	-1306.52	-0.49992	-6.86885		2953	2610.58	2023.13	4534.94	851.568		64.4761	56.9996	44.173	99.0162	18.5932
Python	180807	F	239	33	6.24	11080	12	113.097	50.2778	8064.49	10.3325	83.3746	3015.51	1.66748	29.7227		6779.72	5778.53	4540.47	11743.4	1910.06		61.1888	52.1528	40.9789	105.987	17.2388
Python	190104	F	246	35	6.07	10700	10	78.5398	44.2897	8860.3	10.5953	87.667	1839.7	-0.595307	-9.12718		4003.66	3492.36	2720.2	6425.55	1144.74		37.4174	32.6389	25.4225	60.0518	10.6985
Python	190104	M	250	35	6.14	8400	11	95.0332	46.3889	9338.66	10.745	90.1608	-938.657	0.254966	4.87239		5272.79	4544.08	3555.61	8806.68	1496.02		62.7714	54.0962	42.3287	104.841	17.8097
Python	190125	M	254	22	5.84	6200	9	63.6173	41.9444	9834.63	10.8945	92.6842	-3634.63	-1.89445	-29.067		2953	2610.58	2023.13	4534.94	851.568		47.6291	42.1061	32.631	73.1442	13.735
Python	190308	M	262	38	6.19	10000	9	63.6173	40.8333	10880.8	11.1924	97.8196	-880.835	-2.19237	-34.2024		2953	2610.58	2023.13	4534.94	851.568		29.53	26.1058	20.2313	45.3494	8.51568
Python	180724	F	272	38	6.85	8172	11	95.0332	43.3333	12294	11.5631	104.404	-4122.04	-0.563118	-9.37039		5272.79	4544.08	3555.61	8806.68	1496.02		64.5227	55.6055	43.5097	107.767	18.3066
Python	180810	F	277.419	45.1612	6.81	8181.82	10.5	86.5901	42.6184	13110.6	11.7633	108.047	-4928.79	-1.26327	-21.457		4609.71	3996.17	3119.92	7550.78	1312.82		56.3408	48.8421	38.1323	92.2873	16.0456
Python	190102	M	278	47	6.81	9080	11	95.0332	45.4039	13200.4	11.7847	108.441	-4120.37	-0.784712	-13.4079		5272.79	4544.08	3555.61	8806.68	1496.02		58.0704	50.0449	39.1588	96.9899	16.476
Python	180731	F	302	42	7.71	15890	14	153.938	47.9109	17291.1	12.665	125.237	-1401.1	1.33498	28.7012		10583.3	8845.55	7001.98	19553	2944.65		66.6035	55.6674	44.0653	123.052	18.5315
Python	180809	F	303	41	7.1	10900	13	132.732	48.6111	17478.5	12.7015	125.959	-6578.45	0.298498	6.77343		8543.58	7208.26	5685.68	15302.6	2391.44		78.3814	66.1309	52.1622	140.391	21.9398
Python	190124	F	320	43	7.68	27000	14	153.938	50	20882.8	13.3193	138.502	6117.19	0.680728	15.4361		10583.3	8845.55	7001.98	19553	2944.65		39.1974	32.7613	25.9333	72.4186	10.9061
Python	190104	F	335	40	7.98	30400	12	113.097	38.5042	24246.3	13.8608	149.987	6153.67	-1.86082	-36.8894		6779.72	5778.53	4540.47	11743.4	1910.06		22.3017	19.0083	14.9357	38.6296	6.28309
Python	190308	F	349	36	8.25	31600	13	132.732	45.961	27708.4	14.3634	161.055	3891.64	-1.36343	-28.3224		8543.58	7208.26	5685.68	15302.6	2391.44		27.0366	22.811	17.9926	48.4261	7.56784
Python	190308	F	365	51	9.2	38800	16	201.062	50.5556	32068.2	14.9346	174.111	6731.79	1.06536	26.9505		15565.4	12790.8	10190.1	30410	4284.25		40.117	32.966	26.2631	78.3763	11.0419
Python	190308	F	366	54	9.34	41300	20	314.159	56.3889	32355.5	14.9702	174.942	8944.48	5.02977	139.217		29657.4	23689.9	19076.4	63611.7	8016.75		71.8097	57.3606	46.1897	154.023	19.411
Python	190315	F	370	51	9.8	45300	16	201.062	40.1099	33522.6	15.1125	178.28	11777.4	0.887528	22.7819		15565.4	12790.8	10190.1	30410	4284.25		34.3607	28.2358	22.4947	67.1303	9.45751
Python	190308	F	385	50	9.04	51500	18	254.469	53.0556	38159.4	15.6441	191.036	13340.6	2.35589	63.4326		21874.6	17708.5	14187.9	44895	5963.64		42.4749	34.3854	27.5493	87.1748	11.5799
Python	190309	F	397	54	10.22	62300	22	380.133	51.3889	42175.2	16.0675	201.51	20124.8	5.93252	178.623		39058.6	30824.1	24935	87184.4	10476.8		62.6944	49.4769	40.024	139.943	16.8167
Python	190104	F	413	55	9.62	56700	16	201.062	46.8144	47973	16.6294	215.843	8726.97	-0.629399	-14.7807		15565.4	12790.8	10190.1	30410	4284.25		27.4522	22.5588	17.972	53.6332	7.556
Python	200214	F	435	51	10.15	64100	15	176.715	48.3333	56816.6	17.3975	236.229	7283.43	-2.39745	-59.5142		12917.7	10702.4	8499.98	24564.9	3574.13		20.1524	16.6965	13.2605	38.3227	5.57587
							22
								slope		3.398	1.009	2.017
								intercept		-4.684	-1.608	-3.32
			Observed							Predicted from SVL			Residuals				Predicted prey mass from observed Garea						Predicted RPM at RPA=100%
							Max. gape			Max. gape													for observed maximal Garea and snake mass
			SVL	Tail	SKL	Mass	Gdiam	Garea	IM	Mass	diam	area	Mass	diam	area		Alligator	iguana	rabbit	rat	chicken		alligator	iguana	rabbit	rat	chicken
spec	ID	sex	(cm)	(cm)	(cm)	(g)	(cm)	(cm2)	(% Garea)	(g)	(cm)	(cm2)	(g)	(cm)	(cm2)		(g)	(g)	(g)	(g)	(g)		(%)	(%)	(%)	(%)	(%)
Boiga	8	F	40	10.5	1.38038	9	1.2	1.13097	12.8	5.75175	1.01971	0.815371	3.24825	0.180286	0.315603		8.75411	9.9958	7.03235	5.78621	2.97199		97.2679	111.064	78.1372	64.2912	33.0221
Boiga	10	F	43.5	11	1.35519	8	1.1	0.950332	14.7	7.64868	1.10978	0.965679	0.35132	-0.00977685	-0.0153473		6.80833	7.86042	5.507	4.33923	2.32775		85.1042	98.2552	68.8374	54.2403	29.0969
Boiga	9	F	43.5	11.7	1.3213	11	1	0.785398	15.4	7.64868	1.10978	0.965679	3.35132	-0.109777	-0.180281		5.1696	6.04114	4.2131	3.16599	1.78117		46.9964	54.9195	38.3009	28.7818	16.1925
Boiga	11	F	64.5	18	1.65959	24	1.8	2.54469	18.3	29.1665	1.65138	2.13738	-5.16647	0.148625	0.407309		28.2449	30.6325	21.9744	22.1207	9.27922		117.687	127.635	91.56	92.1695	38.6634
Boiga	1	M	65.5	18	1.70608	24	1.9	2.83529	14.9	30.7318	1.67721	2.20475	-6.7318	0.22279	0.630541		33.02	35.5661	25.5799	26.4521	10.8006		137.583	148.192	106.583	110.217	45.0023
Boiga	12	F	66	17	1.58489	29	1.6	2.01062	15.6	31.5363	1.69013	2.23882	-2.53627	-0.0901289	-0.228206		20.0983	22.1258	15.7826	14.9836	6.66615		69.3046	76.2958	54.4227	51.6676	22.9867
Boiga	13	F	77	22	1.86209	50	2	3.14159	18.3	53.247	1.97455	3.05529	-3.24704	0.0254454	0.0863072		38.2942	40.9792	29.5458	31.3427	12.4738		76.5884	81.9585	59.0916	62.6854	24.9476
Boiga	14	F	86	23	1.92309	66	2	3.14159	16.6	77.5221	2.20754	3.81842	-11.5221	-0.207542	-0.676825		38.2942	40.9792	29.5458	31.3427	12.4738		58.0215	62.0898	44.7663	47.489	18.8997
Boiga	15	F	87	22.5	1.84077	57	2	3.14159	14.2	80.6281	2.23344	3.9085	-23.6281	-0.233443	-0.766909		38.2942	40.9792	29.5458	31.3427	12.4738		67.1828	71.8934	51.8347	54.9872	21.8838
Boiga	2	M	98	26	2.18776	87	2.4	4.52389	17.2	120.833	2.51853	4.96939	-33.8332	-0.11853	-0.445496		64.8467	67.8051	49.3168	57.2823	20.8132		74.5364	77.9369	56.686	65.8418	23.9232
Boiga	3	M	106	28.5	2.21309	115	2.4	4.52389	16.4	157.757	2.72605	5.82159	-42.7573	-0.326049	-1.2977		64.8467	67.8051	49.3168	57.2823	20.8132		56.3884	58.961	42.8842	49.8107	18.0985
Boiga	16	F	110	29	2.38781	156	2.8	6.15752	14.8	178.917	2.82986	6.2732	-22.9173	-0.0298618	-0.115677		101.227	103.793	76.0528	95.3763	32.0868		64.8892	66.5342	48.7518	61.1387	20.5684
Boiga	17	F	127	33.5	2.52348	285	3.2	8.04248	19.2	291.558	3.27143	8.38247	-6.55805	-0.0714324	-0.339995		148.88	150.087	110.681	148.335	46.6839		52.2385	52.6621	38.8354	52.0473	16.3803
Boiga	4	M	130	37	2.58821	259	2.8	6.15752	16.7	315.631	3.34941	8.78666	-56.6309	-0.549414	-2.62914		101.227	103.793	76.0528	95.3763	32.0868		39.0838	40.0747	29.364	36.8248	12.3887
Boiga	18	F	135	28	2.93765	550	4	12.5664	20	358.818	3.47942	9.48163	191.182	0.520581	3.08474		283.667	277.977	207.2	310.287	87.3556		51.5758	50.5413	37.6727	56.4158	15.8828
Boiga	19	F	153	30	3.0761	740	4	12.5664	14	549.012	3.94779	12.2046	190.988	0.0522135	0.361797		283.667	277.977	207.2	310.287	87.3556		38.3334	37.5645	28	41.9307	11.8048
Boiga	5	M	165	35	3.23594	975	4.5	15.9043	23.7	709.595	4.26031	14.2123	265.405	0.239689	1.69199		398.647	384.851	288.488	458.084	121.598		40.8869	39.4718	29.5886	46.983	12.4716
Boiga	6	M	177	43	3.83707	1003	5.7	25.5176	17.8	900.768	4.57304	16.3743	102.232	1.12696	9.14331		789.187	739.342	560.544	1001.13	236.158		78.6826	73.7131	55.8867	99.8136	23.5452
Boiga	7	M	184	39	3.38844	1138	4.5	15.9043	18.9	1027.66	4.75555	17.7067	110.336	-0.255555	-1.80238		398.647	384.851	288.488	458.084	121.598		35.0305	33.8181	25.3505	40.2534	10.6852
							20	314.159

## Sheet: TableS2_snake_ANCOVA
ANCOVA (see Table 1 for regression statistics for each species)
categorical (independent) variable = species (BP = Burmese python, BTS = brown treesnake)
all variables log-transformed
dependent		homogenity of slope			slope conclusion		difference between species			adjusted means conclusion
variable	covariate	F	df	P			F	df	P
mass	SVL	0.83	1,58	0.3651	BP = BTS		210	1,59	<0.00001	BP > BTS
Gdiam	SVL	4.6	1,58	0.0361	BP > BTS		N/A	N/A	N/A	N/A
Garea	SVL	4.6	1,58	0.0361	BP > BTS		N/A	N/A	N/A	N/A
SKL	SVL	3.05	1,58	0.0858	BP = BTS		337	1,59	<0.00001	BP > BTS
SKW	SVL	0.15	1,58	0.6969	BP = BTS		25.8	1,59	<0.00001	BP > BTS
QL	SVL	150	1,58	<0.00001	BP < BTS		N/A	N/A	N/A	N/A
LJDL	SVL	12.2	1,58	0.0009	BP > BTS		N/A	N/A	N/A	N/A
Garea	SKL	17.9	1,58	8e-05	BP < BTS		N/A	N/A	N/A	N/A
Garea	ALL	0.53	1,58	0.4687	BP = BTS		74.3	1,59	<0.00001	BP > BTS
Garea	mass	2.79	1,58	0.1004	BP = BTS		45.3	1,59	<0.00001	BP > BTS
SKL	mass	7.49	1,58	0.0082	BP > BTS		N/A	N/A	N/A	N/A
QL	SKL	163	1,58	<0.00001	BP < BTS		N/A	N/A	N/A	N/A
LJDL	SKL	64.9	1,58	<0.00001	BP < BTS		N/A	N/A	N/A	N/A
QL	SKW	33.6	1,58	<0.00001	BP < BTS		N/A	N/A	N/A	N/A
LJDL	SKW	5.46	1,58	0.0229	BP < BTS		N/A	N/A	N/A	N/A

## Sheet: TableS3_prey_ANCOVA
ANCOVA (see Table 3 for regression statistics for each species)
categorical (ndependent) variable = species
covariate = log area (cm2) and was always highly signficant
dependent variable = log mass (g)
species comparison		homgenity of slope			slope conclusion		difference between species			adjusted means conclusion
		F	df	P			F	df	P
rat	chicken	3.41	1, 34	0.0734	rat = rabbit		5.86	1, 35	0.0208	rat > rabbit
rat	chicken	5.75	1, 35	0.0229	rat > chicken		N/A	N/A	N/A	N/A
rat	iguana	11.18	1, 36	0.0018	rat > iguana		N/A	N/A	N/A	N/A
rat	alligator	1.686	1, 37	0.2047	rat = alligator		1.45	1, 38	0.2378	rat = alligator
rabbit	chicken	0.0005	1, 38	0.9818	rabbit = chicken		705	1, 39	<0.00001	rabbit > chicken
rabbit	iguana	0.37	1, 39	0.546	rabbit = iguana		59.1	1, 40	<0.00001	rabbit < iguana
rabbit	alligator	0.53	1, 40	0.4747	rabbit = alligator		78.9	1, 41	<0.00001	rabbit < alligator
chicken	iguana	0.66	1, 41	0.4235	chicken = iguana		9634	1, 42	<0.00001	chicken < iguana
chicken	alligator	0.8	1, 42	0.382	chicken = alligator		638	1, 43	<0.00001	chicken < alligator
iguana	alligator	2.41	1, 43	0.1321	iguana = alligator		5.04	1, 44	0.0325	iguana < alligator

## Sheet: TableS4_RPM_size
Python	slope	3.26	0.87	1.739		1.4445	1.381	1.405	1.537	1.404	1.156	1.039
Python	intercept	-3.847	-1.055	-2.215		0.865	0.926	0.772	0.674	0.398	1.469	1.542
		Predicted from SVL				Predicted prey mass from predicted Garea								Predicted RPM at RPA=100%								(Slope = DRPM/DSVL)						Slope 1/slope2
			Max. gape											for observed maximal Garea and snake mass														(Slope = DRPM/DSVL)
	SVL	Mass	Gdiam	Garea		Alligator	iguana	rabbit	rat	chicken	deer	raccoon		alligator	iguana	rabbit	rat	chicken	deer	raccoon		alligator	iguana	rabbit	rat	chicken		alligator	iguana	rabbit	rat	chicken
species	(cm)	(g)	(cm)	(cm2)		(g)	(g)	(g)	(g)	(g)	(g)	(g)		(%)	(%)	(%)	(%)	(%)	(%)	(%)
Python	50	49.1634	2.64913	5.4892		85.7473	88.5649	64.7157	64.6584	27.3068	210.801	204.338		174.413	180.144	131.634	131.517	55.5429	428.776	415.631		-2.22356	-2.60991	-1.82112	-1.33517	-0.769937		1.50937	1.54849	1.5336	1.45402	1.53421
Python	60	89.0785	3.1045	7.53711		135.557	137.221	101.035	105.26	42.6183	304.123	284.064		152.177	154.045	113.423	118.166	47.8435	341.41	318.892		-1.47317	-1.68545	-1.18748	-0.918258	-0.501845		1.56183	1.6069	1.58971	1.49853	1.59042
Python	80	227.548	3.98739	12.4301		279.233	273.822	204.049	227.094	86.0282	542.265	477.703		122.714	120.336	89.673	99.8004	37.8066	238.308	209.935		-0.943229	-1.04888	-0.74698	-0.612775	-0.315541		1.42486	1.4573	1.44495	1.37894	1.44546
Python	100	470.977	4.84172	18.3231		489.107	467.954	351.978	412.317	148.338	849.235	714.919		103.849	99.358	74.7334	87.5449	31.4958	180.313	151.795		-0.661978	-0.719745	-0.516958	-0.44438	-0.218298		1.34166	1.36691	1.35731	1.30573	1.35771
Python	120	853.357	5.67398	25.1592		773.225	725.039	549.513	671.228	231.514	1225.19	993.856		90.6097	84.9631	64.3943	78.6573	27.1298	143.573	116.464		-0.493404	-0.526548	-0.38087	-0.340332	-0.160784		1.28573	1.30637	1.29853	1.25626	1.29886
Python	140	1410.51	6.48831	32.894		1138.87	1049.88	800.846	1013.46	337.312	1670.27	1313.06		80.7416	74.4322	56.7769	71.8507	23.9141	118.416	93.0908		-0.383753	-0.403061	-0.293308	-0.27091	-0.123789		1.24555	1.26299	1.25637	1.22058	1.25665
Python	160	2179.87	7.2876	41.492		1592.76	1446.8	1109.79	1448.14	467.329	2184.58	1671.34		73.0666	66.371	50.9107	66.4325	21.4383	100.216	76.6715		-0.308099	-0.319132	-0.233457	-0.221951	-0.0985073		1.21528	1.23038	1.22465	1.19364	1.22489
Python	180	3200.28	8.07397	50.9236		2141.14	1919.8	1479.86	1983.97	623.037	2768.2	2067.71		66.9046	59.9883	46.2416	61.9935	19.4682	86.4988	64.6101		-0.25352	-0.259378	-0.190631	-0.185945	-0.0804215		1.19166	1.20496	1.19992	1.17256	1.20013
Python	200	4511.88	8.84904	61.1633		2789.89	2472.55	1914.34	2629.28	805.812	3421.24	2501.29		61.8342	54.8008	42.429	58.2746	17.8598	75.8274	55.4379		-0.212745	-0.215259	-0.158871	-0.15858	-0.0670109		1.13107	1.13997	1.1366	1.11824	1.13674
Python	220	6155.99	9.61408	72.1893		3544.58	3108.5	2416.32	3392.13	1016.94	4143.76	2971.35		57.5793	50.4956	39.2515	55.103	16.5195	67.3127	48.2676		-0.188092	-0.188828	-0.139777	-0.141812	-0.0589501		1.15747	1.16809	1.16407	1.14215	1.16423
Python	230.3	7146.25	10.0045	78.168		3976.31	3469.55	2702.13	3833.41	1137.14	4542.99	3227.43		55.642	48.5506	37.8118	53.6423	15.9124	63.5716	45.1626		-0.162502	-0.161656	-0.120077	-0.124162	-0.0506343		1.18604	1.19898	1.19407	1.16745	1.19428
Python	260	10612.4	11.118	96.5247		5392.75	4642.86	3634.27	5301.39	1529.09	5797.52	4018.27		50.8156	43.7495	34.2456	49.9547	14.4085	54.6297	37.864		-0.137013	-0.134827	-0.100561	-0.106353	-0.0423974		1.13321	1.14221	1.1388	1.12024	1.13894
Python	280	13512.5	11.8584	109.801		6496.18	5547.27	4355.66	6462.7	1832.37	6728.88	4594.01		48.0754	41.0529	32.2343	47.8276	13.5606	49.7975	33.9982		-0.120906	-0.118041	-0.088304	-0.0949381	-0.0372252		1.12378	1.1321	1.12895	1.11177	1.12908
Python	300	16920.6	12.592	123.798		7725.47	6546.93	5155.41	7771.43	2168.55	7729.96	5203.91		45.6573	38.6921	30.4683	45.9289	12.8161	45.6838	30.7549		-0.107589	-0.104267	-0.078218	-0.0853938	-0.0329696		1.11559	1.12333	1.1204	1.10441	1.12052
Python	320	20882.8	13.3193	138.502		9085.17	7644.52	6035.95	9234.59	2538.66	8800.82	5847.53		43.5055	36.6068	28.9039	44.221	12.1567	42.1438	28.0017		-0.0964413	-0.0928195	-0.0698126	-0.0773206	-0.0294234		1.10842	1.11566	1.11292	1.09797	1.11303
Python	340	25446.1	14.0406	153.901		10579.6	8842.62	6999.63	10859	2943.66	9941.49	6524.46		41.5767	34.7504	27.5077	42.6746	11.5682	39.0688	25.6403		-0.0870079	-0.0831973	-0.0627295	-0.0704217	-0.0264354		1.10209	1.10888	1.10631	1.09227	1.10641
Python	360	30658.2	14.7565	169.985		12213.1	10143.7	8048.71	12651.4	3384.51	11152	7234.29		39.8365	33.0864	26.2531	41.2662	11.0395	36.3754	23.5966		-0.0789483	-0.0750283	-0.0567017	-0.0644729	-0.0238929		1.09645	1.10285	1.10043	1.0872	1.10053
Python	380	36567.4	15.4672	186.743		13989.8	11550.1	9185.38	14618.5	3862.12	12432.5	7976.68		38.2575	31.5859	25.119	39.9767	10.5616	33.9988	21.8136		-0.0720033	-0.0680311	-0.0515269	-0.0593019	-0.0217104		1.09141	1.09746	1.09517	1.08266	1.09526
Python	400	43223.1	16.1731	204.165		15913.6	13064.3	10411.8	16766.5	4377.39	13782.9	8751.28		36.8175	30.2253	24.0885	38.7907	10.1274	31.8878	20.2468		-0.0659729	-0.0619897	-0.0470493	-0.0547744	-0.0198221		1.08687	1.0926	1.09043	1.07856	1.09052
Python	420	50674.9	16.8743	222.244		17988.6	14688.3	11730	19102	4931.17	15203.2	9557.78		35.498	28.9855	23.1475	37.6952	9.731	30.0015	18.861		-0.0607001	-0.0567359	-0.0431475	-0.0507846	-0.0181767		1.08275	1.08821	1.08614	1.07486	1.08623
Python	440	58973.3	17.5713	240.971		20218.4	16424.5	13141.9	21631.1	5524.31	16693.6	10395.9		34.284	27.8507	22.2846	36.6795	9.36746	28.3071	17.6281		-0.0560609	-0.0521371	-0.0397254	-0.0472478	-0.0167338		1.07901	1.08421	1.08224	1.07149	1.08232
Python	460	68169.6	18.2641	260.337		22606.9	18274.9	14649.7	24360.1	6157.61	18254.1	11265.3		33.1628	26.808	21.49	35.7345	9.03279	26.7774	16.5254		-0.0519558	-0.0480876	-0.0367066	-0.0440956	-0.015461		#DIV/0!	#DIV/0!	#DIV/0!	#DIV/0!	#DIV/0!
Python	480	78315.3	18.9531	280.336		25157.7	20241.6	16255	27294.9	6831.89	19884.6	12165.7		32.1237	25.8463	20.7559	34.8526	8.72357	25.3904	15.5343
Boiga	slope	3.398	1.009	2.017
Boiga	intercept	-4.684	-1.608	-3.32
	Observed	Predicted from SVL				Predicted prey mass from observed Garea								Predicted RPM at RPA=100%								(Slope = DRPM/DSVL)						Slope 1/slope2
		Max. gape												for observed maximal Garea and snake mass														(Slope = DRPM/DSVL)
	SVL	Mass	diam	area		Alligator	iguana	rabbit	rat	chicken	deer			alligator	iguana	rabbit	rat	chicken	deer			alligator	iguana	rabbit	rat	chicken		alligator	iguana	rabbit	rat	chicken
species	(cm)	(g)	(cm)	(cm2)		(g)	(g)	(g)	(g)	(g)	(g)			(%)	(%)	(%)	(%)	(%)	(%)
Boiga	35	3.65379	0.891178	0.622853		3.69819	4.38577	3.04166	2.28019	1.28622	17.0337			101.215	120.034	83.2469	62.4061	35.2025	466.193			#REF!	#REF!	#REF!	#REF!	#REF!		#REF!	#REF!	#REF!	#REF!	#REF!
Boiga	40	5.75175	1.01971	0.815371		5.45698	6.36182	4.44072	3.44947	1.87734	23.2555			94.8751	110.607	77.2065	59.9726	32.6394	404.321			-0.845987	-1.21622	-0.789266	-0.341147	-0.334727		1.66841	1.74497	1.71561	1.56317	1.71682
Boiga	60	22.8117	1.53516	1.84727		17.783	19.6825	14.0112	12.1243	5.91847	59.8563			77.9554	86.2822	61.4212	53.1496	25.9449	262.393			-0.507062	-0.696987	-0.46005	-0.218241	-0.194969		1.4595	1.50833	1.48968	1.39131	1.49045
Boiga	80	60.6317	2.05219	3.30014		41.1169	43.8625	31.662	29.5791	13.3666	117.064			67.8142	72.3425	52.2202	48.7848	22.0455	193.074			-0.347421	-0.462092	-0.308825	-0.156861	-0.130812		1.35042	1.38608	1.37249	1.30017	1.37305
Boiga	100	129.42	2.5704	5.17607		78.7722	81.6646	59.5895	59.0769	25.1453	196.963			60.8658	63.1007	46.0437	45.6476	19.4292	152.189			-0.257268	-0.33338	-0.225011	-0.120646	-0.0952711		1.2833	1.31132	1.30066	1.24357	1.3011
Boiga	120	240.468	3.08954	7.47668		133.99	135.704	99.8989	103.966	42.1393	301.306			55.7204	56.4331	41.5435	43.2347	17.5238	125.299			-0.200474	-0.254232	-0.172997	-0.097016	-0.0732233		1.2378	1.26086	1.25209	1.20498	1.25246
Boiga	140	406.016	3.60947	10.2033		209.955	208.483	154.625	167.662	65.2036	431.622			51.7109	51.3484	38.0835	41.2944	16.0594	106.307			-0.16196	-0.201634	-0.138167	-0.0805126	-0.0584638		1.20491	1.22449	1.21705	1.17696	1.21736
Boiga	160	639.145	4.13007	13.357		309.805	302.417	225.747	253.639	95.1693	589.279			48.4717	47.3158	35.3202	39.6841	14.8901	92.1979			-0.134417	-0.164668	-0.113526	-0.0684071	-0.0480251		1.18002	1.19703	1.19057	1.15569	1.19084
Boiga	180	953.709	4.65125	16.9389		436.64	419.846	315.198	365.423	132.848	775.516			45.7834	44.0224	33.0497	38.316	13.9296	81.3158			-0.11391	-0.137564	-0.0953543	-0.0591914	-0.0403288		1.16053	1.17556	1.16985	1.13899	1.17009
Boiga	200	1364.27	5.17296	20.9497		593.528	563.049	424.868	506.582	179.033	991.474			43.5052	41.2711	31.1426	37.1321	13.123	72.6744			-0.0981535	-0.117021	-0.0815096	-0.0519681	-0.0344664		1.14485	1.15831	1.1532	1.12553	1.15341
Boiga	220	1886.05	5.69514	25.3902		783.503	734.251	556.617	680.726	234.505	1238.21			41.5421	38.9307	29.5124	36.0928	12.4337	65.6511			-0.0857347	-0.101027	-0.070681	-0.046172	-0.0298821		-0.516637	-0.656908	-0.603708	-0.315084	-0.60592
Boiga	240	2534.88	6.21775	30.2612		1009.58	935.629	712.27	891.501	300.03	1516.72			39.8274	36.9102	28.0988	35.1693	11.836	59.8338			0.165948	0.153792	0.117078	0.146539	0.0493168		#DIV/0!	#DIV/0!	#DIV/0!	#DIV/0!	#DIV/0!
Python	slope	3.26		0.531		1.4445	1.381	1.405	1.6537	1.404	1.156
Python	intercept	-3.847		-0.155		0.865	0.926	0.772	0.674	0.398	1.469
	Predicted from mass					Predicted prey mass from predicted Garea								Predicted RPM at RPA=100%								(Slope = DRPM/Dmass)						Slope 1/slope2
			Max. gape											for maximal Garea and snake mass														(Slope = DRPM/Dmass)
	SVL	Mass	Gdiam	Garea		Alligator	iguana	rabbit	rat	chicken	deer			alligator	iguana	rabbit	rat	chicken	deer			alligator	iguana	rabbit	rat	chicken		alligator	iguana	rabbit	rat	chicken
species	(cm)	(g)	(cm)	(cm2)		(g)	(g)	(g)	(g)	(g)	(g)			(%)	(%)	(%)	(%)	(%)	(%)
Python	59.567	87	3.08957	7.49695		134.515	136.212	100.28	104.399	42.2998	302.25			154.615	156.566	115.264	119.999	48.6204	347.414			-0.313401	-0.360655	-0.253522	-0.194005	-0.107152		1.58633	1.60674	1.59899	1.55708	1.59931
Python	68.1613	135	3.47183	9.46689		188.422	187.993	139.178	149.427	58.6942	395.818			139.572	139.254	103.095	110.687	43.4772	293.199			-0.197564	-0.224464	-0.158552	-0.124595	-0.0669986		1.40505	1.41828	1.41326	1.386	1.41347
Python	75.078	185	3.77476	11.191		239.933	236.857	176.06	193.246	74.2354	480.277			129.694	128.031	95.1674	104.457	40.1272	259.609			-0.140611	-0.158265	-0.112188	-0.0898956	-0.0474		1.30423	1.31379	1.31017	1.29044	1.31032
Python	80.7947	235	4.02229	12.7068		288.258	282.277	210.461	234.912	88.7295	556.246			122.663	120.118	89.558	99.9625	37.7572	236.7			-0.107811	-0.120465	-0.0856289	-0.0696626	-0.0361744		1.24376	1.25122	1.24839	1.23296	1.24851
Python	85.7198	285	4.23366	14.0774		334.227	325.169	243.038	274.966	102.453	626.17			117.272	114.095	85.2765	96.4794	35.9485	219.709			-0.0866818	-0.0962776	-0.0685912	-0.0565002	-0.028974		1.20339	1.20951	1.2072	1.19453	1.20729
Python	90.0772	335	4.41931	15.3391		378.344	366.09	274.187	313.742	115.574	691.486			112.938	109.281	81.8469	93.6543	34.4998	206.414			-0.0720313	-0.0796002	-0.0568186	-0.0472992	-0.0239992		1.17452	1.17971	1.17775	1.16701	1.17783
Python	94.0042	385	4.58559	16.515		420.947	405.408	304.173	351.464	128.204	753.128			109.337	105.301	79.006	91.2894	33.2999	195.618			-0.0613282	-0.0674745	-0.0482436	-0.0405304	-0.0203758		1.15284	1.15734	1.15564	1.14632	1.15571
Python	97.5919	435	4.73668	17.6213		462.276	443.382	333.183	388.293	140.423	811.745			106.27	101.927	76.5938	89.2629	32.2811	186.608			-0.0531975	-0.0583014	-0.0417463	-0.035357	-0.0176306		1.13596	1.13993	1.13843	1.1302	1.13849
Python	100.904	485	4.8755	18.6693		502.511	480.208	361.357	424.351	152.288	867.811			103.611	99.0119	74.5065	87.495	31.3995	178.93			-0.0468305	-0.0511447	-0.0366702	-0.0312839	-0.0154859		1.12244	1.12599	1.12465	1.11728	1.1247
Python	103.987	535	5.00418	19.6678		541.789	516.032	388.801	459.73	163.845	921.683			101.269	96.4546	72.673	85.9308	30.6252	172.277			-0.0417221	-0.0454219	-0.0326059	-0.028	-0.0137689		1.11137	1.11458	1.11337	1.1067	1.11342
Python	106.876	585	5.1243	20.6234		580.22	550.974	415.6	494.505	175.13	973.643			99.1829	94.1835	71.0427	84.5308	29.9368	166.435			-0.0375413	-0.0407524	-0.0292859	-0.0253005	-0.0123663		1.10213	1.10507	1.10396	1.09787	1.104
Python	109.599	635	5.23711	21.5413		617.892	585.127	441.823	528.738	186.172	1023.91			97.3058	92.1459	69.5784	83.2658	29.3185	161.246			-0.0340624	-0.0368776	-0.0265281	-0.0230451	-0.0112014		1.09431	1.09702	1.09599	1.09039	1.09604
Python	112.177	685	5.34356	22.426		654.879	618.569	467.526	562.478	196.995	1072.68			95.6027	90.302	68.252	82.1135	28.7584	156.595			-0.0311267	-0.0336163	-0.0242046	-0.0211348	-0.0102199		1.08761	1.09011	1.08916	1.08397	1.0892
Python	114.628	735	5.44445	23.2808		691.241	651.366	492.757	595.768	207.618	1120.08			94.0464	88.6212	67.0418	81.0568	28.2474	152.392			-0.0286194	-0.0308376	-0.0222231	-0.0194975	-0.0093829		1.08179	1.08412	1.08324	1.07841	1.08328
Python	116.966	785	5.54042	24.1088		727.031	683.573	517.556	628.643	218.059	1166.26			92.6154	87.0793	65.9306	80.0819	27.7783	148.568			-0.0264556	-0.0284448	-0.0205154	-0.0180799	-0.00866158		1.0767	1.07888	1.07806	1.07354	1.07809
Python	119.202	835	5.632	24.9124		762.293	715.237	541.956	661.136	228.332	1211.31			91.2926	85.6571	64.9049	79.1779	27.3452	145.067			-0.0245709	-0.0263651	-0.01903	-0.0168414	-0.00803419		1.07221	1.07425	1.07348	1.06923	1.07351
Python	121.348	885	5.71964	25.6937		797.067	746.399	565.987	693.272	238.45	1255.34			90.0641	84.3388	63.9534	78.3359	26.9435	141.846			-0.0229162	-0.0245427	-0.0177274	-0.015751	-0.00748402		1.06821	1.07014	1.06941	1.06541	1.06944
Python	123.411	935	5.80371	26.4546		831.386	777.094	589.677	725.077	248.423	1298.41			88.9183	83.1117	63.067	77.5483	26.5693	138.867			-0.0214529	-0.0229341	-0.0165767	-0.014784	-0.00699807		1.06463	1.06646	1.06577	1.06198	1.0658
Python	125.399	985	5.88454	27.1966		865.279	807.355	613.046	756.57	258.261	1340.6			87.8456	81.965	62.2382	76.8091	26.2194	136.101			-0.0201505	-0.0215049	-0.0155538	-0.0139212	-0.00656604		1.09158	1.09418	1.0932	1.08779	1.09324
Python	127.318	1035	5.96241	27.9212		898.774	837.209	636.116	787.77	267.973	1381.97			86.8381	80.8898	61.4605	76.1131	25.8911	133.524			-0.01846	-0.0196538	-0.0142278	-0.0127977	-0.00600604		1.11501	1.11833	1.11707	1.11018	1.11713
Python	130.971	1135	6.11021	29.3226		964.66	895.792	681.428	849.358	287.047	1462.47			84.9921	78.9244	60.0377	74.8333	25.2905	128.852			-0.016556	-0.0175742	-0.0127367	-0.0115276	-0.00537633		1.10518	1.10821	1.10707	1.10079	1.10712
Python	134.408	1235	6.24874	30.6673		1029.21	953.012	725.736	909.955	305.698	1540.27			83.3365	77.167	58.764	73.6805	24.7528	124.718			-0.0149803	-0.0158581	-0.0115049	-0.0104721	-0.00485616		1.09691	1.09969	1.09864	1.09287	1.09868
Python	137.657	1335	6.37926	31.9618		1092.54	1009.01	769.141	969.655	323.967	1615.67			81.8385	75.5812	57.6136	72.6333	24.2672	121.024			-0.0136568	-0.0144205	-0.0104719	-0.0095822	-0.00441998		1.08984	1.09241	1.09144	1.08611	1.09148
Python	140.741	1435	6.50278	33.2115		1154.78	1063.9	811.727	1028.54	341.892	1688.92			80.4728	74.1391	56.5664	71.6751	23.8252	117.695			-0.012531	-0.0132006	-0.00959458	-0.00882247	-0.00404953		1.08374	1.08612	1.08522	1.08027	1.08526
Python	143.68	1535	6.62013	34.421		1216.02	1117.77	853.566	1086.67	359.501	1760.22			79.2197	72.819	55.6069	70.7929	23.4203	114.673			-0.0115627	-0.0121539	-0.00884113	-0.00816691	-0.00373139		1.07841	1.08064	1.0798	1.07517	1.07983
Python	146.488	1635	6.732	35.5941		1276.34	1170.72	894.718	1144.11	376.821	1829.75			78.0634	71.6037	54.7228	69.9762	23.0471	111.912			-0.010722	-0.0112469	-0.00818778	-0.00759592	-0.00345553		1.07372	1.07581	1.07502	1.07068	1.07505
Python	149.18	1735	6.83894	36.734		1335.8	1222.81	935.235	1200.91	393.872	1897.66			76.9912	70.479	53.904	69.2166	22.7016	109.375			-0.00998587	-0.0104544	-0.0076164	-0.00709449	-0.00321429		1.06956	1.07153	1.07078	1.0667	1.07081
Python	151.767	1835	6.94145	37.8435		1394.47	1274.11	975.163	1257.11	410.676	1964.07			75.9926	69.4335	53.1424	68.5071	22.3801	107.034			-0.00933644	-0.00975653	-0.00711293	-0.0066509	-0.00300173		1.06584	1.0677	1.067	1.06314	1.06703
Python	154.257	1935	7.03994	38.9249		1452.39	1324.66	1014.54	1312.74	427.248	2029.1			75.059	68.4579	52.4311	67.842	22.08	104.863			-0.00875968	-0.00913787	-0.00666629	-0.00625591	-0.00281317		1.0625	1.06427	1.0636	1.05994	1.06363
Python	156.66	2035	7.13475	39.9805		1509.62	1374.52	1053.41	1367.85	443.603	2092.84			74.183	67.5441	51.7645	67.2164	21.7987	102.842			-0.00824438	-0.00858607	-0.00626767	-0.00590214	-0.00264488		1.05949	1.06116	1.06053	1.05705	1.06056
Python	158.982	2135	7.2262	41.0119		1566.21	1423.73	1091.79	1422.47	459.755	2155.38			73.3586	66.6855	51.1377	66.6262	21.5342	100.955			-0.00778149	-0.00809119	-0.00590994	-0.0055836	-0.00249386		1.05675	1.05834	1.05774	1.05443	1.05777
Python	161.23	2235	7.31456	42.021		1622.17	1472.34	1129.72	1476.62	475.715	2216.8			72.5804	65.8763	50.5467	66.0679	21.2848	99.1858			-0.00736362	-0.00764514	-0.00558733	-0.00529539	-0.00235767		#DIV/0!	#DIV/0!	#DIV/0!	#DIV/0!	#DIV/0!
Python	163.41	2335	7.40006	43.0091		1677.56	1520.36	1167.22	1530.32	491.495	2277.17			71.8441	65.1118	49.988	65.5383	21.049	97.5234
Python	165.525	2435	7.48291	43.9775		1732.4	1567.84	1204.31	1583.6	507.103	2336.55			71.1456	64.3877	49.4585	65.035	20.8256	95.9569
Python	167.582	2535	7.5633	44.9275		1786.71	1614.8	1241.02	1636.48	522.549	2394.99			70.4816	63.7003	48.9555	64.5555	20.6134	94.477
Boiga	slope	3.398		0.588
Boiga	intercept	-4.684		-0.529
	Predicted from mass					Predicted prey mass from observed Garea								Predicted RPM at RPA=100%								(Slope = DRPM/Dmass)						Slope 1/slope2
		Max. gape												for observed maximal Garea and snake mass														(Slope = DRPM/Dmass)
	SVL	Mass	diam	area		Alligator	iguana	rabbit	rat	chicken				alligator	iguana	rabbit	rat	chicken				alligator	iguana	rabbit	rat	chicken		alligator	iguana	rabbit	rat	chicken
spec	(cm)	(g)	(cm)	(cm2)		(g)	(g)	(g)	(g)	(g)				(%)	(%)	(%)	(%)	(%)
Boiga	38.3847	5	0.985036	0.762069		4.94927	5.79474	4.03833	3.10903	1.70734				98.9853	115.895	80.7667	62.1807	34.1468				-0.604442	-0.845397	-0.553889	-0.259543	-0.234807		4.99067	5.21816	5.12661	4.78603	5.1303
Boiga	77.7375	55	1.99139	3.1146		37.8198	40.4937	29.1897	27.0619	12.3236				68.7632	73.625	53.0722	49.2035	22.4065				-0.121114	-0.162011	-0.108042	-0.0542293	-0.0457686		1.78797	1.82347	1.80996	1.73758	1.81052
Boiga	94.0319	105	2.4127	4.57189		65.8429	68.8007	50.0536	48.8166	21.1239				62.7075	65.5245	47.6701	46.492	20.118				-0.0677386	-0.0888475	-0.0596931	-0.0312097	-0.0252793		1.46115	1.47974	1.47269	1.4345	1.47298
Boiga	105.451	155	2.70834	5.76098		91.9469	94.6773	69.2624	69.6439	29.2238				59.3206	61.0821	44.6854	44.9315	18.8541				-0.0463599	-0.0600425	-0.0405335	-0.0217565	-0.017162		1.32732	1.33985	1.3351	1.30928	1.3353
Boiga	114.495	205	2.94266	6.80097		116.855	119.064	87.4504	89.8796	36.8918				57.0026	58.08	42.6587	43.8437	17.996				-0.0349274	-0.0448128	-0.0303598	-0.0166171	-0.0128525		1.254	1.26343	1.25986	1.24038	1.26001
Boiga	122.09	255	3.13959	7.74167		140.903	142.39	104.909	109.683	44.2511				55.2562	55.8393	41.1408	43.0129	17.3534				-0.0278529	-0.0354691	-0.0240978	-0.0133968	-0.0102004		1.20761	1.21517	1.21231	1.19669	1.21243
Boiga	128.696	305	3.31094	8.60977		164.284	164.901	121.804	129.146	51.3722				53.8636	54.0659	39.9359	42.343	16.8433				-0.0230644	-0.0291886	-0.0198777	-0.0111949	-0.00841319		1.17559	1.18189	1.17951	1.16647	1.17961
Boiga	134.576	355	3.46352	9.42162		187.122	186.753	138.244	148.331	58.3005				52.7104	52.6065	38.942	41.7833	16.4227				-0.0196195	-0.0246965	-0.0168525	-0.00959723	-0.00713221		1.15214	1.15755	1.1555	1.14432	1.15559
Boiga	139.897	405	3.60166	10.1881		209.504	208.055	154.302	167.279	65.0676				51.7294	51.3716	38.0994	41.3034	16.0661				-0.0170286	-0.0213351	-0.0145846	-0.00838684	-0.00617193		1.13423	1.13896	1.13717	1.12738	1.13725
Boiga	144.773	455	3.72827	10.917		231.495	228.887	170.034	186.023	71.6965				50.878	50.3049	37.3701	40.8841	15.7575				-0.0150134	-0.0187321	-0.0128253	-0.00743923	-0.00542708		1.1201	1.1243	1.12271	1.11401	1.12278
Boiga	149.283	505	3.84544	11.614		253.143	249.31	185.481	204.586	78.2049				50.1273	49.3683	36.7289	40.5121	15.4861				-0.0134036	-0.0166611	-0.0114235	-0.00667791	-0.00483362		#REF!	#REF!	#REF!	#REF!	#REF!
Boiga	153.489	555	3.95471	12.2834		274.487	269.37	200.675	222.989	84.6066				49.4571	48.5352	36.1577	40.1782	15.2444				#REF!	#REF!	#REF!	#REF!	#REF!		#REF!	#REF!	#REF!	#REF!	#REF!
Boiga	157.436	605	4.05726	12.9287		295.558	289.108	215.644	241.247	90.9128				48.8526	47.7864	35.6436	39.8756	15.0269
Boiga	161.158	655	4.15402	13.5527		316.383	308.552	230.408	259.373	97.1327				48.3027	47.1072	35.1768	39.599	14.8294
Boiga	164.685	705	4.24571	14.1576		336.981	327.731	244.986	277.378	103.274				47.7988	46.4867	34.7498	39.3444	14.6488
Boiga	168.039	755	4.33293	14.7453		357.372	346.666	259.394	295.271	109.343				47.3341	45.916	34.3568	39.1088	14.4825
Boiga	171.241	805	4.41619	15.3174		377.572	365.376	273.643	313.061	115.345				46.9033	45.3884	33.993	38.8896	14.3286
Boiga	177.244	905	4.57236	16.4199		417.448	402.185	301.714	348.357	127.169				46.1268	44.4404	33.3385	38.4924	14.0518
Boiga	182.796	1005	4.71682	17.4739		456.7	438.267	329.273	383.311	138.776				45.4427	43.6087	32.7635	38.1404	13.8085
Boiga	187.971	1105	4.8515	18.486		495.397	473.706	356.38	417.962	150.192				44.8323	42.8693	32.2516	37.8246	13.592
Boiga	192.825	1205	4.97786	19.4615		533.598	508.571	383.082	452.338	161.437				44.282	42.2051	31.791	37.5384	13.3972
Boiga	197.403	1305	5.09705	20.4046		571.349	542.917	409.418	486.465	172.527				43.7815	41.6029	31.3731	37.277	13.2205
Boiga	201.739	1405	5.20998	21.3187		608.689	576.792	435.421	520.363	183.477				43.3231	41.0528	30.9908	37.0365	13.0588
Boiga	205.863	1505	5.31738	22.2068		645.653	610.235	461.119	554.05	194.297				42.9005	40.5472	30.6391	36.8139	12.9101
Boiga	209.797	1605	5.41988	23.0712		682.267	643.279	486.534	587.541	204.998				42.5088	40.0797	30.3136	36.6069	12.7725
Boiga	213.562	1705	5.51799	23.9139		718.557	675.954	511.687	620.85	215.589				42.1441	39.6454	30.011	36.4135	12.6445
Boiga	217.175	1805	5.61212	24.7368		754.545	708.285	536.597	653.988	226.076				41.8031	39.2402	29.7284	36.232	12.525
Boiga	220.648	1905	5.70266	25.5414		790.25	740.294	561.278	686.965	236.467				41.4829	38.8606	29.4634	36.0611	12.413
Boiga	223.996	2005	5.78991	26.3289		825.688	772.002	585.745	719.791	246.768				41.1815	38.5038	29.2142	35.8998	12.3076
Boiga	227.227	2105	5.87415	27.1007		860.875	803.426	610.011	752.473	256.983				40.8967	38.1675	28.9791	35.7469	12.2082
Boiga	230.352	2205	5.95563	27.8577		895.825	834.582	634.085	785.02	267.118				40.627	37.8495	28.7567	35.6018	12.1142
Boiga	233.379	2305	6.03454	28.6008		930.549	865.484	657.979	817.437	277.176				40.3709	37.5481	28.5457	35.4636	12.025
Boiga	236.314	2405	6.11109	29.331		965.059	896.146	681.702	849.731	287.162				40.1272	37.2618	28.3452	35.3319	11.9402
Boiga	239.164	2505	6.18543	30.0489		999.365	926.578	705.261	881.908	297.079				39.8948	36.9891	28.1541	35.2059	11.8594
							= not biologically realistic
